# Supplementary material for: Enhancing graft stability in coronally advanced tunnel with connective tissue graft for Cairo RT1 and RT2 gingival recession: a case series
Source: J Surg Case Rep. 2026 May 24;2026(5):rjag390. doi: 10.1093/jscr/rjag390 (PMC13198714; doi:10.1093/jscr/rjag390)
Supplement: rjag390_Supplemental_Files [file rjag390_supplemental_files.zip]

Archive with 2 entries (2 files):
- Video 1_rjag390.MP4
- Video_1_rjag390.MP4
